# Supplementary material for: Modulation of the Antioxidant Defense System by Exogenous l-Glutamic Acid Application Enhances Salt Tolerance in Lentil (Lens culinaris Medik.)
Source: Biomolecules. 2021 Apr 16;11(4):587. doi: 10.3390/biom11040587 (PMC8073835; doi:10.3390/biom11040587)
Supplement: Supplementary file 1 [file biomolecules-11-00587-s001.zip]

Archive with 1 entries (1 files):
- biomolecules-1172916-supplementary.pdf
